# Supplementary material for: Repetitive Gamma-tACS Improves the Reaction Times of Healthy Young Adults in a Visuospatial Working Memory Task: A Randomized Study
Source: Brain Sci. 2025 Mar 27;15(4):343. doi: 10.3390/brainsci15040343 (PMC12026391; doi:10.3390/brainsci15040343)
Supplement: Supplementary file 1 [file brainsci-15-00343-s001.zip]

Archive with 1 entries (1 files):
- brainsci-3506183-supplementary.pdf
